# Supplementary material for: Caries Risk Assessment and Management in Europe: The Multi-Country Observational CARMEN Study
Source: Dent J (Basel). 2026 Feb 23;14(2):126. doi: 10.3390/dj14020126 (PMC12939442; doi:10.3390/dj14020126)
Supplement: Supplementary file 1 [file dentistry-14-00126-s001.zip]

Archive with 1 entries (1 files):
- dentistry-3602869-supplementary.pdf
